# Supplementary material for: The Breeding, Cultivation, and Potential Applications of Ornamental Orchids with a Focus on Phalaenopsis—A Brief Review
Source: Plants (Basel). 2025 May 31;14(11):1689. doi: 10.3390/plants14111689 (PMC12157862; doi:10.3390/plants14111689)
Supplement: Supplementary file 1 [file plants-14-01689-s001.zip]

Archive with 1 entries (1 files):
- plants-3636731-supplementary.pdf
